# Supplementary material for: The Influence of Betulin and Its Derivatives on Selected Colorectal Cancer Cell Lines’ Viability and Their Antioxidant Systems
Source: Cells. 2024 Aug 17;13(16):1368. doi: 10.3390/cells13161368 (PMC11352258; doi:10.3390/cells13161368)
Supplement: Supplementary file 1 [file cells-13-01368-s001.zip]

Archive with 1 entries (1 files):
- cells-3110395-Supplementary Material.pdf
